# Supplementary material for: An Intranuclear Sodalis-Like Symbiont and Spiroplasma Coinfect the Carrot Psyllid, Bactericera trigonica (Hemiptera, Psylloidea)
Source: Microorganisms. 2020 May 8;8(5):692. doi: 10.3390/microorganisms8050692 (PMC7284866; doi:10.3390/microorganisms8050692)
Supplement: Supplementary file 1 [file microorganisms-08-00692-s001.zip]

Archive with 1 entries (1 files):
- microorganisms-779811-supplementary.docx
